# Supplementary material for: Screen Time Parenting Practices and Associations with Preschool Children’s TV Viewing and Weight-Related Outcomes
Source: Int J Environ Res Public Health. 2021 Jul 9;18(14):7359. doi: 10.3390/ijerph18147359 (PMC8303526; doi:10.3390/ijerph18147359)
Supplement: Supplementary file 1 [file ijerph-18-07359-s001.zip]

Archive with 1 entries (1 files):
- ijerph-1257175-supplementary.pdf
